# Supplementary material for: Highly Stretchable, Self-Healing, Injectable and pH Responsive Hydrogel from Multiple Hydrogen Bonding and Boron-Carbohydrate Interactions
Source: Gels. 2023 Sep 1;9(9):709. doi: 10.3390/gels9090709 (PMC10530767; doi:10.3390/gels9090709)
Supplement: Supplementary file 1 [file gels-09-00709-s001.zip]

Archive with 1 entries (1 files):
- gels-2494559-supplementary.pdf
